# Supplementary material for: Comparing Adult Hippocampal Neurogenesis Across Species: Translating Time to Predict the Tempo in Humans
Source: Front Neurosci. 2018 Oct 5;12:706. doi: 10.3389/fnins.2018.00706 (PMC6182078; doi:10.3389/fnins.2018.00706)
Supplement: TABLE S1 — Developmental event timing data-set. [file Table_1.xlsx]

## Sheet: Sheet1
Events	Terminal hippocampal neurogenesis	Limbic	Rat	Mouse	Macaque	Human	Marmoset	Mouse_References	Rat_Reference	Macaque_Reference	Human_Reference	Marmoset_reference
Visual cortex (VC) projections are confined to straum opticum	0	0	25	NA	75	NA	NA	see Charvet et al., 2017
VC axons is faint in superficial layers of the superior colliculus (SC)	0	0	29.5	NA	86	NA	NA	see Charvet et al., 2017
Vamp1 mRNA onset in VC	0	0	NA	32.5	255	NA	NA	see Charvet et al., 2017
NEFH expression onset in lower layers of VC	0	0	NA	32.5	NA	510	143.5	see Charvet et al., 2017				Mundinano, I. C., Kwan, W. C., & Bourne, J. A. (2015). Mapping the mosaic sequence of primate visual cortical development. Frontiers in neuroanatomy, 9, 132.
GAP43mRNA cytoarchitectural variation in S1 onset (lower layer III)	0	0	NA	18.5	80	NA	NA	see Charvet et al., 2017
Cytoarchitetural variation (layer IV) emerges in S1	0	0	NA	19.5	90	NA	NA	see Charvet et al., 2017
Cytarchitectural variation across V1 (layer IV emerges)	0	0	NA	19.5	90	NA	NA	see Charvet et al., 2017
Myelin basic protein RNA extends to lower cortical layers in VC	0	0	NA	32.5	NA	420	NA	see Charvet et al., 2017
Hnrpa1 expression starts to decline in the isocortex	0	0	28	NA	NA	259	NA	see Charvet et al., 2017
Rpl7 expression begins to decline in the isocortex	0	0	21	NA	NA	168	NA	see Charvet et al., 2017
Lamp2 expression peaks in the isocortex	0	0	35	NA	NA	259	NA	see Charvet et al., 2017
Calbindin mRNA extends to upper layers (VC)	0	0	NA	32.5	255	NA	NA	see Charvet et al., 2017
Calbindin mRNA extends to top of upper layer in frontal cortex (medial frontal cortex)	0	0	NA	32.5	255	NA	NA	see Charvet et al., 2017
Cajal-retzius cells in layer I are born (VC)	0	0	12	NA	40	NA	NA	see Charvet et al., 2017
Calbindin appears in the GE	0	0	18	NA	NA	140	NA	see Charvet et al., 2017
Calretinin appears in the VZ/SVZ of the VC	0	0	17	NA	55	84	NA	see Charvet et al., 2017
Gaba cells appear intermediate zone of the cortex	0	0	13	NA	NA	77	NA	see Charvet et al., 2017
GABA cells in the subplate appears	0	0	15	14	NA	49	NA	see Charvet et al., 2017
GABA in the VZ and SVZ of the cortex is no longer observed	0	0	19	22.5	100	NA	NA	see Charvet et al., 2017
NADPH expression extends to upper layers of the CP (frontal cortex)	0	0	28	NA	NA	224	NA	see Charvet et al., 2017
NPY expression in temporal cortex-onset	0	0	16	NA	NA	98	NA	see Charvet et al., 2017
NPY expression in frontal cortex-onset	0	0	19	NA	NA	147	NA	see Charvet et al., 2017
NPY extends in VC	0	0	19	NA	NA	147	NA	see Charvet et al., 2017
Calretinin neurons first observed in cortical plate	0	0	14	NA	55	52.5	NA	see Charvet et al., 2017
Parvalbumin appears anywhere in CP	0	0	28	NA	NA	180	NA	see Charvet et al., 2017
Parvalbumin appears in layer V of the cortex (VC)	0	0	32	30	165	140	NA	see Charvet et al., 2017
Parvalbumin appears in layers II-III cortex (VC)	0	0	36	34.5	168	284	143.5	see Charvet et al., 2017				Mundinano, I. C., Kwan, W. C., & Bourne, J. A. (2015). Mapping the mosaic sequence of primate visual cortical development. Frontiers in neuroanatomy, 9, 132.
Parvalbumin appears in the cortical plate-parietal cortex	0	0	32	28.5	NA	NA	NA	see Charvet et al., 2017
Parvalbumin appears in the cortical plate-VC	0	0	32	30	155	238	NA	see Charvet et al., 2017
Parvalbumin expression in restrosplenial cortex extends to layers II	0	0	32	NA	156	NA	NA	see Charvet et al., 2017
Parvalbumin expression in retrosplanial cortex extends to layer VI	0	0	32	NA	156	NA	NA	see Charvet et al., 2017
Parvalbumin expression in retrosplenial cortex begins	0	0	29.5	NA	131	NA	NA	see Charvet et al., 2017
Parvalbumin extends towards the top of layer II boundary (VC)	0	0	36	34.5	207	330	NA	see Charvet et al., 2017
Corpus callosum appears	0	0	18.5	17	65	81	91	see Workman et al., 2013				Hikishima, K., Sawada, K., Murayama, A. Y., Komaki, Y., Kawai, K., Sato, N., ... & Okano, H. (2013). Atlas of the developing brain of the marmoset monkey constructed using magnetic resonance histology. Neuroscience, 230, 102-113.
Corpus callosum myelination onset	0	0	33	33	165	350	NA	see Workman et al., 2013
Corpus callosum myelination offset	0	0	63	62	NA	735	NA	see Workman et al., 2013
Cingulum myelination onset	0	0	29	30	NA	329	NA	see Workman et al., 2013
Corticospinal projections reach lumbar levels	0	0	27.5	27.5	NA	203	NA	see Workman et al., 2013
Cortical axons reach the thalamus	0	0	19.5	16	67	NA	NA	see Workman et al., 2013
Cortical axons reach dorsal lateral geniculate nucleus (dLGN)	0	0	19.5	NA	67	NA	NA	see Workman et al., 2013
Cortical axons innervate dLGN	0	0	21.5	NA	81.5	NA	NA	see Workman et al., 2013
GABA cells in subplate start	0	0	15	12	45	NA	NA	see Workman et al., 2013
GABAir cells in lower intermediate zone/subventricular border (no synapses)	0	0	16	12	NA	77	NA	see Workman et al., 2013
Cranial motor nuclei peak	0	0	11	9	NA	NA	NA	see Workman et al., 2013
Granule cells in the dentate gyrus onset	0	1	15	10	38	NA	NA	see Workman et al., 2013
Granule cell layer fascia dentata neurogenesis onset	0	1	14	10	38	NA	NA	see Workman et al., 2013
Hippocampal CA3 neurogenesis onset	0	1	14	10	38	NA	NA	see Workman et al., 2013
Hippocampal CA3 neurogenesis offset	0	1	19	17	62	NA	NA	see Workman et al., 2013
Hippocampal CA1 neurogenesis onset	0	1	14	10	38	NA	NA	see Workman et al., 2013
Hippocampal CA1 neurogenesis offset	0	1	19	17	70	NA	NA	see Workman et al., 2013
Subicular cortex neurogenesis onset	0	1	14	10	38	NA	NA	see Workman et al., 2013
Subicular cortex neurogenesis offset	0	1	19	15	75	NA	NA	see Workman et al., 2013
Entorhinal cortex neurogenesis onset	0	1	13	10	36	NA	NA	see Workman et al., 2013
Entorhinal cortex neurogenesis offset	0	1	18	16	70	NA	NA	see Workman et al., 2013
Trigeminal motor nucleus peak	0	0	11.5	9	NA	NA	NA	see Workman et al., 2013
Trigeminal ganglion cell generation onset	0	0	9.5	9	NA	NA	NA	see Workman et al., 2013
Trigeminal ganglion cell generation offset	0	0	14.5	12	NA	NA	NA	see Workman et al., 2013
Medial longitudinal fasciculus appears	0	0	11.3	9.5	NA	NA	NA	see Workman et al., 2013
Post-proliferative zone in the medulla appears (caudal to the trigeminal nerve)	0	0	11.5	9.8	NA	NA	NA	see Workman et al., 2013
Amacrine generation onset	0	0	10	NA	43	NA	76	see Workman et al., 2013				Hendrickson A, Possin D, Kwan WC, Huang J, Bourne JA. The temporal profile of retinal cell genesis in the marmoset monkey.J Comp Neurol. 2016 524(6):1193-207. doi: 10.1002/cne.23897. Epub 2015 Sep 28.
Horizontal cell generation onset	0	0	10	NA	30	NA	71	see Workman et al., 2013				Hendrickson A, Possin D, Kwan WC, Huang J, Bourne JA. The temporal profile of retinal cell genesis in the marmoset monkey.J Comp Neurol. 2016 524(6):1193-207. doi: 10.1002/cne.23897. Epub 2015 Sep 28.
Muller cell generation onset	0	0	20	NA	45	NA	76	see Workman et al., 2013				Hendrickson A, Possin D, Kwan WC, Huang J, Bourne JA. The temporal profile of retinal cell genesis in the marmoset monkey.J Comp Neurol. 2016 524(6):1193-207. doi: 10.1002/cne.23897. Epub 2015 Sep 28.
Inferior olivary nucleus peak	0	0	12	10	NA	NA	NA	see Workman et al., 2013
Purkinje cell generation onset	0	0	9.2	10	36	NA	NA	see Workman et al., 2013
Retinal ganglion cell generation start	0	0	11.5	10.5	30	NA	71	see Workman et al., 2013				Hendrickson A, Possin D, Kwan WC, Huang J, Bourne JA. The temporal profile of retinal cell genesis in the marmoset monkey.J Comp Neurol. 2016 524(6):1193-207. doi: 10.1002/cne.23897. Epub 2015 Sep 28.
Superficial SC laminae start	0	0	12.5	10.5	30	NA	NA	see Workman et al., 2013
dLGN start	0	0	13.5	10.5	36	NA	NA	see Workman et al., 2013
Inferior olive generation onset	0	0	12	9	NA	NA	NA	see Workman et al., 2013
Inferior olive generation offset	0	0	13	11	NA	NA	NA	see Workman et al., 2013
Purkinje cells peak	0	0	14	10.5	39	NA	NA	see Workman et al., 2013
Ganglionic eminence post-proliferative zone appears	0	0	11.5	10.8	NA	NA	NA	see Workman et al., 2013
Cranial sensory nuclei peak	0	0	12	11	NA	NA	NA	see Workman et al., 2013
Reticular nuclei peak	0	0	13	11	NA	NA	NA	see Workman et al., 2013
Medial geniculate nucleus onset	0	0	13	10	NA	NA	NA	see Workman et al., 2013
Medial geniculate nucleus peak	0	0	13	11	NA	NA	NA	see Workman et al., 2013
Medial geniculate nucleus offset	0	0	14	13	NA	NA	NA	see Workman et al., 2013
Globus pallidus peak	0	0	14	11	NA	NA	NA	see Workman et al., 2013
Post-proliferative/white matter appears in the hypothalamus	0	0	11.5	11.6	NA	NA	NA	see Workman et al., 2013
Post-proliferative zone appears in the bulging thalamus	0	0	12.5	11.5	NA	NA	NA	see Workman et al., 2013
Post-proliferative zone appears in the pre-tectum	0	0	12.5	11.5	NA	NA	NA	see Workman et al., 2013
vLGN peak	0	0	14	11.5	NA	NA	NA	see Workman et al., 2013
Cortical plate first observed/visible, first cortical plate neurons born	0	0	12	12	NA	50	NA	see Workman et al., 2013
Post-proliferative zone appears in the medial pallium	0	0	12.5	11.8	NA	NA	NA	see Workman et al., 2013
Amacrine cell generation offset	0	0	22.5	NA	110	NA	NA	see Workman et al., 2013
dLGN peak	0	0	14	12	43	NA	NA	see Workman et al., 2013
Cochlear nuclei peak	0	0	14	12	NA	NA	NA	see Workman et al., 2013
Anteroventral cochlear nucleus peak	0	0	14	12	NA	NA	NA	see Workman et al., 2013
Mitral cells onset	0	0	11	10.5	NA	NA	NA	see Workman et al., 2013
Mitral cells peak	0	0	14	12	NA	NA	NA	see Workman et al., 2013
Photoreceptor generation onset	0	0	10	10	NA	NA	NA	see Workman et al., 2013
Amygdala peak	0	1	15	12	38	NA	NA	see Workman et al., 2013
Caudoputamen generation onset	0	0	12	12	36	NA	NA	see Workman et al., 2013
Axons in optic stalk	0	0	14.5	12.3	NA	51	71.8	see Workman et al., 2013				Hendrickson A, Possin D, Kwan WC, Huang J, Bourne JA. The temporal profile of retinal cell genesis in the marmoset monkey.J Comp Neurol. 2016 524(6):1193-207. doi: 10.1002/cne.23897. Epub 2015 Sep 28.
Post-proliferative zone appears in the tegmentum	0	0	12.5	10.5	NA	NA	NA	see Workman et al., 2013
Preoptic nucleus peak	0	0	12	12.5	NA	NA	NA	see Workman et al., 2013
VP and VB nuclei peak	0	0	14	12.5	NA	NA	NA	see Workman et al., 2013
Nucleus of lateral olfactory tract peak	0	1	14	12.5	NA	NA	NA	see Workman et al., 2013
Olfactory tubercle generation onset	0	1	12	10	NA	NA	NA	see Workman et al., 2013
Olfactory tubercle generation peak	0	1	15	13.5	NA	NA	NA	see Workman et al., 2013
dLGN end	0	0	15.5	12.5	43	NA	NA	see Workman et al., 2013
Rod generation onset	0	0	16	13	45	NA	80	see Workman et al., 2013				Hikishima, K., Sawada, K., Murayama, A. Y., Komaki, Y., Kawai, K., Sato, N., ... & Okano, H. (2013). Atlas of the developing brain of the marmoset monkey constructed using magnetic resonance histology. Neuroscience, 230, 102-113.
Medial forebrain bundle appears	0	1	13	13	35.5	33	NA	see Workman et al., 2013
Suprachisamatic nucleus peak	0	0	14	13	NA	NA	NA	see Workman et al., 2013
Optic axons at chiasm of optic tract	0	0	15	13	36	NA	80	see Workman et al., 2013				Hikishima, K., Sawada, K., Murayama, A. Y., Komaki, Y., Kawai, K., Sato, N., ... & Okano, H. (2013). Atlas of the developing brain of the marmoset monkey constructed using magnetic resonance histology. Neuroscience, 230, 102-113.
GABA cells in subplate end	0	0	NA	13	50	NA	NA	see Workman et al., 2013
Superior colliculus generation onset	0	0	11	11	30	NA	NA	see Workman et al., 2013
Superior colliculus peak	0	0	15	13	41	NA	NA	see Workman et al., 2013
Superior colliculus generation offset	0	0	17	15	63	NA	NA	see Workman et al., 2013
Retinal ganglion cells peak	0	0	16	13	43	NA	NA	see Workman et al., 2013
Septal nuclei onset	0	1	12	10	36	NA	NA	see Workman et al., 2013
Neocortical layer 1 emerges	0	0	13.5	NA	NA	52.5	NA	see Workman et al., 2013
Septal nuclei peak	0	1	14	13	45	NA	NA	see Workman et al., 2013
Septal nuclei offset	0	1	17	16	62	NA	NA	see Workman et al., 2013
Entorhinal cortex peak	0	1	14	13	48	NA	NA	see Workman et al., 2013
Subiculum peak	0	1	16	13	48	NA	NA	see Workman et al., 2013
Bipolar cell generation start	0	0	20	NA	39	NA	NA	see Workman et al., 2013
Raphe complex peak	0	0	12	13.5	30	NA	NA	see Workman et al., 2013
Lhx6 first in cortex in GABAergic cells	0	0	15	13.5	NA	NA	NA	see Workman et al., 2013
Anterior olfactory nucleus peak	0	1	12	13.5	NA	NA	NA	see Workman et al., 2013
AV, AM, AD nuclei	0	0	15	13.5	NA	NA	NA	see Workman et al., 2013
Pontine nuclei peak	0	0	16	13.5	NA	NA	NA	see Workman et al., 2013
Parasubiculum peak	0	1	16	13.5	48	NA	NA	see Workman et al., 2013
Stria terminalis appears	0	1	NA	13.5	NA	56	NA	see Workman et al., 2013
Presubiculum peak	0	1	17	NA	48	NA	NA	see Workman et al., 2013
Mitral cells offset	0	0	17	15.5	NA	NA	NA	see Workman et al., 2013
Post-proliferative zone appears in the superior colliculus	0	0	13.5	12	NA	NA	73.5	see Workman et al., 2013				Hikishima, K., Sawada, K., Murayama, A. Y., Komaki, Y., Kawai, K., Sato, N., ... & Okano, H. (2013). Atlas of the developing brain of the marmoset monkey constructed using magnetic resonance histology. Neuroscience, 230, 102-113.
LGN axons in subplate	0	0	17.5	14	78	50	NA	see Workman et al., 2013
Fasciculus retroflexus appears	0	0	12.5	14	40	NA	NA	see Workman et al., 2013
Caudoputamen peak	0	0	15	14	32	NA	NA	see Workman et al., 2013
Caudatoputamen offset	0	0	22.5	NA	80	NA	NA	see Workman et al., 2013
Superficial SC laminae end	0	0	17.5	14	56	NA	NA	see Workman et al., 2013
Fornix appears	0	1	15	14	48	63	73.5	see Workman et al., 2013				Hikishima, K., Sawada, K., Murayama, A. Y., Komaki, Y., Kawai, K., Sato, N., ... & Okano, H. (2013). Atlas of the developing brain of the marmoset monkey constructed using magnetic resonance histology. Neuroscience, 230, 102-113.
Optic axons reach dLGN and SC	0	0	15.5	14.5	NA	NA	NA	see Workman et al., 2013
Anterior commisure appears	0	1	NA	14.5	48	70	73.5	see Workman et al., 2013				Hikishima, K., Sawada, K., Murayama, A. Y., Komaki, Y., Kawai, K., Sato, N., ... & Okano, H. (2013). Atlas of the developing brain of the marmoset monkey constructed using magnetic resonance histology. Neuroscience, 230, 102-113.
CA 1, CA 2 peak	0	1	18	15	48	NA	NA	see Workman et al., 2013
Retinal amacrine cells peak	0	0	16	15	56	NA	NA	see Workman et al., 2013
Hippocampal commisure appears	0	1	17	15	NA	77	NA	see Workman et al., 2013
Purkinje cell generation offset	0	0	15	12	43	NA	NA	see Workman et al., 2013
Nucleus accumbens peak	0	0	19	16	45	NA	NA	see Workman et al., 2013
Tufted cells peak	0	0	17	16	NA	NA	NA	see Workman et al., 2013
Post-proliferative zone appears in the cerebellum	0	0	12.5	11.5	NA	NA	NA	see Workman et al., 2013
Retinal ganglion cell generation end	0	0	18.5	18.5	57	NA	102	see Workman et al., 2013				Hendrickson A, Possin D, Kwan WC, Huang J, Bourne JA. The temporal profile of retinal cell genesis in the marmoset monkey.J Comp Neurol. 2016 524(6):1193-207. doi: 10.1002/cne.23897. Epub 2015 Sep 28.
Initial differentiation of layer V (S1)	0	0	21	19	NA	NA	NA	see Workman et al., 2013
Rods peak	0	0	NA	19	85	NA	NA	see Workman et al., 2013
Onset of barrels (S1)	0	0	24	22	NA	NA	NA	see Workman et al., 2013
Onset of sublayers in layer V (S1)	0	0	24	22	NA	NA	NA	see Workman et al., 2013
Onset of trilaminar plate (S1)	0	0	24	22	NA	NA	NA	see Workman et al., 2013
Onset of barrel field septa (S1)	0	0	26	24	NA	NA	NA	see Workman et al., 2013
Ipsi/contra segregation in LGN	0	0	28.5	25.5	87	175	NA	see Workman et al., 2013
Ipsi/contra segregation in SC	0	0	28.5	25.5	87	175	NA	see Workman et al., 2013
Rod generation offset	0	0	24.5	23.5	120	NA	NA	see Workman et al., 2013
Eye opening	0	0	36	30	123	157.5	143.5	see Workman et al., 2013				Mundinano, I. C., Kwan, W. C., & Bourne, J. A. (2015). Mapping the mosaic sequence of primate visual cortical development. Frontiers in neuroanatomy, 9, 132.
Muller cell generation offset	0	0	26.5	NA	115	NA	NA	see Workman et al., 2013
Horizontal cell generation offset	0	0	13	14	70	NA	NA	see Workman et al., 2013
Dopaminergic axons from the midbrain reach the subplate	0	0	17	NA	NA	91	NA	see Workman et al., 2013
Dopaminergic axons from the midbrain reach the cortical plate	0	0	19	NA	NA	105	NA	see Workman et al., 2013
Dopaminergic axons from the midbrain are found throughout the cerebral cortex	0	0	19	NA	NA	168	NA	see Workman et al., 2013
Plasticity/OD critical period start	0	0	42.5	37.5	172	NA	NA	see Workman et al., 2013
Plasticity/OD critical period end	0	0	56.5	50.5	249	NA	NA	see Workman et al., 2013
GABA positive cells appear in lower intermediate zone	0	0	13	NA	NA	77	NA	see Workman et al., 2013
Locus coeruleus peak	0	0	11	9	32	NA	NA	see Workman et al., 2013
Locus coeruleus offset	0	0	12	10	NA	NA	NA	see Workman et al., 2013
Magnocellular basal forebrain peak	0	0	12	NA	30	NA	NA	see Workman et al., 2013
Mammillo-thalamic tract appears	0	0	14	NA	NA	44	NA	see Workman et al., 2013
Deep cerebellar nuclei peak	0	0	13	NA	38	NA	NA	see Workman et al., 2013
Internal capsule appears	0	0	15	NA	40	63	NA	see Workman et al., 2013
Rapid axon generation in optic nerve start	0	0	15	NA	NA	NA	NA	see Workman et al., 2013
Stria medullaris thalami appears	0	0	14	NA	48	44	NA	see Workman et al., 2013
Substantia nigra peak	0	0	15	NA	39	NA	NA	see Workman et al., 2013
Inferior colliculus peak	0	0	16	NA	43	NA	NA	see Workman et al., 2013
Dentate gyrus peak	0	1	16	NA	48	NA	NA	see Workman et al., 2013
Optic nerve axon number peak	0	0	19.5	NA	69	NA	NA	see Workman et al., 2013
Onset of decrease in fractional anisotropy	0	0	22	20	NA	173	NA	see Workman et al., 2013
LGN axons in cortical layer IV	0	0	25	NA	91	NA	NA	see Workman et al., 2013
Superficial SC start of lamination	0	0	24.5	NA	86	NA	NA	see Workman et al., 2013
Visual cortical axons in SC	0	0	28.5	NA	96	NA	NA	see Workman et al., 2013
Onset of retinal waves stage 1	0	0	NA	16	60	154	NA	see Workman et al., 2013
End of retinal waves stage 1	0	0	NA	18.5	NA	210	NA	see Workman et al., 2013
Rapid axon loss in optic nerve ends	0	0	29	NA	110	NA	NA	see Workman et al., 2013
Range of rapid synaptogenesis (VC) start	0	0	23.5	NA	90	120	NA	see Workman et al., 2013
Range of rapid synaptogenesis (VC) end	0	0	37.5	NA	226	580	NA	see Workman et al., 2013
Surface righting onset	0	0	22	21.5	166	NA	157.5	see Workman et al., 2013				Ausderau KK, Dammann C, McManus K, Schneider M, Emborg ME, Schultz-Darken N. Cross-species comparison of behavioral neurodevelopmental milestones in the common marmoset monkey and human child. Dev Psychobiol. 2017; 9999:1_15
Preyer reflex	0	0	30.5	30	NA	NA	NA	see Workman et al., 2013
Vibrissa placing adult like pattern	0	0	34	31	NA	NA	NA	see Workman et al., 2013
Semi-adult like sleep cycle	0	0	37	NA	168	361	NA	see Workman et al., 2013
Postconception walking onset	0	0	36.5	29.5	226	627	164.5	see Workman et al., 2013				Wang, Y., Fang, Q., & Gong, N. (2014). Motor assessment of developing common marmosets. Neuroscience bulletin, 30(3), 387-393.; THIS GROUPS SAYS 4 WEEKS: Ausderau KK, Dammann C, McManus K, Schneider M, Emborg ME, Schultz-Darken N. Cross-species comparison of behavioral neurodevelopmental milestones in the common marmoset monkey and human child. Dev Psychobiol. 2017; 9999:1_15
Optic tract myelination onset	0	0	28	28	NA	224	NA	see Workman et al., 2013
Anterior commisure myelination onset	0	0	31	32	170	266	NA	see Workman et al., 2013		LaMantia, A. S., & Rakic, P. (1994). Axon overproduction and elimination in the anterior commissure of the developing rhesus monkey. Journal of Comparative Neurology, 340(3), 328-336.
Stria medullaris myelination onset	0	0	29	30	NA	273	NA	see Workman et al., 2013
Fasciculus retroflexus myelination onset	0	0	31	29	NA	378	NA	see Workman et al., 2013
Fornix myelination onset	0	0	31	32	NA	273	NA	see Workman et al., 2013
Middle cerebellar peduncle myelination onset	0	0	NA	27	NA	280	NA	see Workman et al., 2013
Superior cerebellar peduncle myelination onset	0	0	NA	28	NA	182	NA	see Workman et al., 2013
Inferior cerebellar peduncle myelination onset	0	0	NA	27	NA	168	NA	see Workman et al., 2013
Splenium myelination onset	0	0	NA	33	NA	378	NA	see Workman et al., 2013
External capsule myelination onset	0	0	30	NA	NA	294	NA	see Workman et al., 2013
Internal capsule myelination onset	0	0	29	28	NA	350	NA	see Workman et al., 2013
Olfactory tract myelination onset	0	0	29	31	NA	NA	NA	see Workman et al., 2013
Medial lemniscus myelination onset	0	0	27	27	NA	168	NA	see Workman et al., 2013
Striatum myelination onset	0	0	38	30	NA	NA	NA	see Workman et al., 2013
Lateral lemniscus myelination onset	0	0	28	27	NA	NA	NA	see Workman et al., 2013
Brachium inferior colliculus myelination onset	0	0	NA	31	NA	266	NA	see Workman et al., 2013
Hippocampus myelination onset	0	0	NA	32	NA	371	NA	see Workman et al., 2013
Optic radiation myelination onset	0	0	31	NA	NA	266	NA	see Workman et al., 2013
Auditory radiation myelination onset	0	0	31	NA	NA	287	NA	see Workman et al., 2013
Mammillothalamic tract myelination onset	0	0	NA	32	NA	308	NA	see Workman et al., 2013
Lenticular fasciculus myelination onset	0	0	NA	33	NA	196	NA	see Workman et al., 2013
Middle cerebellar peduncle myelination end	0	0	NA	78	NA	833	NA	see Workman et al., 2013
Visual cortex peak synaptic density (area 17)	0	0	51.5	NA	256	510	NA	see Workman et al., 2013
Subplate and intermediate zone apoptosis onset	0	0	15	NA	NA	77	NA	see Workman et al., 2013
Cortical plate apoptosis onset	0	0	18	NA	NA	77	NA	see Workman et al., 2013
Lateral Geniculate Nucleus Myelination Onset	0	0	33	NA	NA	294	NA	see Workman et al., 2013
Peak number of anterior commissure axons	0	1	25	NA	165	NA	NA		Guadan, A., del Rey, F. E., de Escobar, G. M., Innocenti, G. M., & Berbel, P. (1994). The development of the anterior commissure in normal and hypothyroid rats. Developmental brain research, 81(2), 293-308.	LaMantia, A. S., & Rakic, P. (1994). Axon overproduction and elimination in the anterior commissure of the developing rhesus monkey. Journal of Comparative Neurology, 340(3), 328-336.
Peak number of corpus callosum axons	0	0	26	NA	165	NA	NA		Gravel, C., Sasseville, R., & Hawkes, R. (1990). Maturation of the corpus callosum of the rat: II. Influence of thyroid hormones on the number and maturation of axons. Journal of Comparative Neurology, 291(1), 147-161.	LaMantia, A. S., & Rakic, P. (1990). Axon overproduction and elimination in the corpus callosum of the developing rhesus monkey. Journal of Neuroscience, 10(7), 2156-2175.
Amydgala neurogenesis ends	0	1	15.5	NA	53	NA	NA		Quantitative 3H_thymidine radiographic analyses of neurogenesis on the rat amygdala	Kordower, J. H., Piecinski, P., & Rakic, P. (1992). Neurogenesis of the amygdaloid nuclear complex in the rhesus monkey. Developmental brain research, 68(1), 9-15.
GABAergic cells become visible in the granular layer of the cerebellum	0	0	26	NA	140	NA	NA		Aoki, E., Semba, R., & Kashiwamata, S. (1989). When does GABA-like immunoreactivity appear in the rat cerebellar GABAergic neurons?. Brain research, 502(2), 245-251.	Yamashita, A., & Hayashi, M. (1996). Ontogeny of GABA-immunoreactive cells in the primate cerebellar cortex: comparison with somatostatin-immunoreactivity. Anatomy and embryology, 194(3), 215-222.
SEMA5A expression declines in the primary visual cortex	0	0	NA	47.5	525	NA	NA	Allen brain atlas		Allen brain atlas
SEMA5A starts to be expressed in the primary visual cortex	0	0	NA	23.5	255	NA	NA	Allen brain atlas		Allen brain atlas
Ki67/totalgranular cells in the dentage gyrus declines to 2%	1	1	50	NA	163	NA	234.79	Rao, M. S., Hattiangady, B., & Shetty, A. K. (2006). The window and mechanisms of major age_related decline in the production of new neurons within the dentate gyrus of the hippocampus. Aging cell, 5(6), 545-558.		Jabès, A., Lavenex, P. B., Amaral, D. G., & Lavenex, P. (2010). Quantitative analysis of postnatal neurogenesis and neuron number in the macaque monkey dentate gyrus. Eur. J. Neurosci., 31, 273-285.		Amrein, I., Nosswitz, M., Slomianka, L., van Dijk, R.M., Engler, S., Klaus, F., Raineteau, O. and Azim, K., 2015. Septo-temporal distribution and lineage progression of hippocampal neurogenesis in a primate (Callithrix jacchus) in comparison to mice.
Ki67/totalgranular cells in the dentate gyrus declines to 0.7%	1	1	81.5	79	366	NA	389.4	Rao, M. S., Hattiangady, B., & Shetty, A. K. (2006). The window and mechanisms of major age_related decline in the production of new neurons within the dentate gyrus of the hippocampus. Aging cell, 5(6), 545-558.	Nada, M. B., Slomianka, L., Vyssotski, A. L., & Lipp, H. P. (2010). Early age-related changes in adult hippocampal neurogenesis in C57 mice. Neurobiology of aging, 31(1), 151-161.	Jabès, A., Lavenex, P. B., Amaral, D. G., & Lavenex, P. (2010). Quantitative analysis of postnatal neurogenesis and neuron number in the macaque monkey dentate gyrus. Eur. J. Neurosci., 31, 273-285.		Amrein, I., Nosswitz, M., Slomianka, L., van Dijk, R.M., Engler, S., Klaus, F., Raineteau, O. and Azim, K., 2015. Septo-temporal distribution and lineage progression of hippocampal neurogenesis in a primate (Callithrix jacchus) in comparison to mice.
Ki67/totalgranular cells in the dentate gyrus declines to 0.5%	1	1	96	96	474	NA	457.97	Rao, M. S., Hattiangady, B., & Shetty, A. K. (2006). The window and mechanisms of major age_related decline in the production of new neurons within the dentate gyrus of the hippocampus. Aging cell, 5(6), 545-558.	Nada, M. B., Slomianka, L., Vyssotski, A. L., & Lipp, H. P. (2010). Early age-related changes in adult hippocampal neurogenesis in C57 mice. Neurobiology of aging, 31(1), 151-161.	Jabès, A., Lavenex, P. B., Amaral, D. G., & Lavenex, P. (2010). Quantitative analysis of postnatal neurogenesis and neuron number in the macaque monkey dentate gyrus. Eur. J. Neurosci., 31, 273-285.		Amrein, I., Nosswitz, M., Slomianka, L., van Dijk, R.M., Engler, S., Klaus, F., Raineteau, O. and Azim, K., 2015. Septo-temporal distribution and lineage progression of hippocampal neurogenesis in a primate (Callithrix jacchus) in comparison to mice.
Ki67/totalgranular cells in the dentate gyrus declines to 0.3%	1	1	125.5	129	702	NA	585.81	Rao, M. S., Hattiangady, B., & Shetty, A. K. (2006). The window and mechanisms of major age_related decline in the production of new neurons within the dentate gyrus of the hippocampus. Aging cell, 5(6), 545-558.	Nada, M. B., Slomianka, L., Vyssotski, A. L., & Lipp, H. P. (2010). Early age-related changes in adult hippocampal neurogenesis in C57 mice. Neurobiology of aging, 31(1), 151-161.	Jabès, A., Lavenex, P. B., Amaral, D. G., & Lavenex, P. (2010). Quantitative analysis of postnatal neurogenesis and neuron number in the macaque monkey dentate gyrus. Eur. J. Neurosci., 31, 273-285.		Amrein, I., Nosswitz, M., Slomianka, L., van Dijk, R.M., Engler, S., Klaus, F., Raineteau, O. and Azim, K., 2015. Septo-temporal distribution and lineage progression of hippocampal neurogenesis in a primate (Callithrix jacchus) in comparison to mice.
Ki67/totalgranular cells in the dentate gyrus declines to 0.1%	1	1	NA	247	1636	NA	994.709		Nada, M. B., Slomianka, L., Vyssotski, A. L., & Lipp, H. P. (2010). Early age-related changes in adult hippocampal neurogenesis in C57 mice. Neurobiology of aging, 31(1), 151-161.	Jabès, A., Lavenex, P. B., Amaral, D. G., & Lavenex, P. (2010). Quantitative analysis of postnatal neurogenesis and neuron number in the macaque monkey dentate gyrus. Eur. J. Neurosci., 31, 273-285.		Amrein, I., Nosswitz, M., Slomianka, L., van Dijk, R.M., Engler, S., Klaus, F., Raineteau, O. and Azim, K., 2015. Septo-temporal distribution and lineage progression of hippocampal neurogenesis in a primate (Callithrix jacchus) in comparison to mice.
Ki67/total granule cells in the dentate gyrus declines to 0.2%	1	1	158	164	959	NA	712.23	Rao, M. S., Hattiangady, B., & Shetty, A. K. (2006). The window and mechanisms of major age_related decline in the production of new neurons within the dentate gyrus of the hippocampus. Aging cell, 5(6), 545-558.	Nada, M. B., Slomianka, L., Vyssotski, A. L., & Lipp, H. P. (2010). Early age-related changes in adult hippocampal neurogenesis in C57 mice. Neurobiology of aging, 31(1), 151-161.	Jabès, A., Lavenex, P. B., Amaral, D. G., & Lavenex, P. (2010). Quantitative analysis of postnatal neurogenesis and neuron number in the macaque monkey dentate gyrus. Eur. J. Neurosci., 31, 273-285.		Amrein, I., Nosswitz, M., Slomianka, L., van Dijk, R.M., Engler, S., Klaus, F., Raineteau, O. and Azim, K., 2015. Septo-temporal distribution and lineage progression of hippocampal neurogenesis in a primate (Callithrix jacchus) in comparison to mice.
DCX/totalgranular cells in the dentage gyrus declines to 3%	1	1	NA	75	NA	NA	362.78		Nada, M. B., Slomianka, L., Vyssotski, A. L., & Lipp, H. P. (2010). Early age-related changes in adult hippocampal neurogenesis in C57 mice. Neurobiology of aging, 31(1), 151-161.			Amrein, I., Nosswitz, M., Slomianka, L., van Dijk, R.M., Engler, S., Klaus, F., Raineteau, O. and Azim, K., 2015. Septo-temporal distribution and lineage progression of hippocampal neurogenesis in a primate (Callithrix jacchus) in comparison to mice.
DCX/totalgranular cells in the dentate gyrus declines to 2.5%	1	1	NA	83	NA	NA	403.36		Nada, M. B., Slomianka, L., Vyssotski, A. L., & Lipp, H. P. (2010). Early age-related changes in adult hippocampal neurogenesis in C57 mice. Neurobiology of aging, 31(1), 151-161.			Amrein, I., Nosswitz, M., Slomianka, L., van Dijk, R.M., Engler, S., Klaus, F., Raineteau, O. and Azim, K., 2015. Septo-temporal distribution and lineage progression of hippocampal neurogenesis in a primate (Callithrix jacchus) in comparison to mice.
DCX/totalgranular cells in the dentate gyrus declines to 2%	1	1	NA	94	NA	NA	459.25		Nada, M. B., Slomianka, L., Vyssotski, A. L., & Lipp, H. P. (2010). Early age-related changes in adult hippocampal neurogenesis in C57 mice. Neurobiology of aging, 31(1), 151-161.			Amrein, I., Nosswitz, M., Slomianka, L., van Dijk, R.M., Engler, S., Klaus, F., Raineteau, O. and Azim, K., 2015. Septo-temporal distribution and lineage progression of hippocampal neurogenesis in a primate (Callithrix jacchus) in comparison to mice.
DCX/totalgranularcells in the dentate gyrus declines to 1.5%	1	1	NA	112	NA	NA	542.89		Nada, M. B., Slomianka, L., Vyssotski, A. L., & Lipp, H. P. (2010). Early age-related changes in adult hippocampal neurogenesis in C57 mice. Neurobiology of aging, 31(1), 151-161.			Amrein, I., Nosswitz, M., Slomianka, L., van Dijk, R.M., Engler, S., Klaus, F., Raineteau, O. and Azim, K., 2015. Septo-temporal distribution and lineage progression of hippocampal neurogenesis in a primate (Callithrix jacchus) in comparison to mice.
DCX/totalgranularcells in the dentate gyrus declines to 1%	1	1	NA	141	NA	NA	687		Nada, M. B., Slomianka, L., Vyssotski, A. L., & Lipp, H. P. (2010). Early age-related changes in adult hippocampal neurogenesis in C57 mice. Neurobiology of aging, 31(1), 151-161.
DCX/totalgranularcells in the dentate gyrus declines to 0.5%	1	1	NA	212	NA	NA	1028		Nada, M. B., Slomianka, L., Vyssotski, A. L., & Lipp, H. P. (2010). Early age-related changes in adult hippocampal neurogenesis in C57 mice. Neurobiology of aging, 31(1), 151-161.
DCX/Prox1 reach 50 percent of granule_cells	1	1	35	28.5	NA	NA	NA	Radic, T., Frie§, L., Vijikumar, A., Jungenitz, T., Deller, T., & Schwarzacher, S. W. (2017). Differential Postnatal Expression of Neuronal Maturation Markers in the Dentate Gyrus of Mice and Rats. Frontiers in neuroanatomy, 11, 104.	Radic, T., Frie§, L., Vijikumar, A., Jungenitz, T., Deller, T., & Schwarzacher, S. W. (2017). Differential Postnatal Expression of Neuronal Maturation Markers in the Dentate Gyrus of Mice and Rats. Frontiers in neuroanatomy, 11, 104.
DCX/Prox1 reach 40 percent of granule_cells	1	1	39	30.5	NA	NA	NA	Radic, T., Frie§, L., Vijikumar, A., Jungenitz, T., Deller, T., & Schwarzacher, S. W. (2017). Differential Postnatal Expression of Neuronal Maturation Markers in the Dentate Gyrus of Mice and Rats. Frontiers in neuroanatomy, 11, 104.	Radic, T., Frie§, L., Vijikumar, A., Jungenitz, T., Deller, T., & Schwarzacher, S. W. (2017). Differential Postnatal Expression of Neuronal Maturation Markers in the Dentate Gyrus of Mice and Rats. Frontiers in neuroanatomy, 11, 104.
Platueau of RNA seq expression in the hippocampus	0	0	NA	33.6	NA	309.9	NA	GSE79380			Allen brain atlas
Calbindin/Prox1 reach 50 percent of granule cells	1	1	35	38	NA	NA	NA	Radic, T., Frie§, L., Vijikumar, A., Jungenitz, T., Deller, T., & Schwarzacher, S. W. (2017). Differential Postnatal Expression of Neuronal Maturation Markers in the Dentate Gyrus of Mice and Rats. Frontiers in neuroanatomy, 11, 104.	Radic, T., Frie§, L., Vijikumar, A., Jungenitz, T., Deller, T., & Schwarzacher, S. W. (2017). Differential Postnatal Expression of Neuronal Maturation Markers in the Dentate Gyrus of Mice and Rats. Frontiers in neuroanatomy, 11, 104.
